# Supplementary material for: Performance of nucleocapsid and spike-based SARS-CoV-2 serologic assays
Source: PLoS One. 2020 Nov 2;15(11):e0237828. doi: 10.1371/journal.pone.0237828 (PMC7605638; doi:10.1371/journal.pone.0237828)
Supplement: S1 Appendix — (XLSX) [file pone.0237828.s002.xlsx]

## Sheet: COVID-19 Sample Details
ID	Age (y)	Sex (M/F)	Date start symptoms		Sampling Date	Days post symptoms
3	76	m	2020-02-20		2020-03-31	40
4	60	M	2020-03-31	dementia )date of pcr)	2020-03-31	0
5	32	f	2020-03-15		04.01.20	17
6	54	M	2020-03-26		2020-04-02	6
7	27	F	2020-03-23		2020-04-02	10
8	48	F	2020-03-10		2020-04-02	23
9	56	M	2020-03-23		2020-04-02	10
10	68	F	2020-03-19		2020-04-02	14
11	69	M	2020-03-22		2020-04-02	11
12	43	M	2020-03-06		2020-04-02	27
13	72	F	2020-03-16		2020-04-02	17
14	37	M	2020-03-19		2020-04-02	14
15	32	m	2020-03-28		2020-04-02	5
16	84	f	2020-03-16		2020-04-02	17
17	70	F	2020-03-27	dementia )date of pcr)	2020-04-08	12
18	68	F	2020-03-19		2020-04-02	14
19	66	M	2020-03-07		2020-04-02	26
20	43	F	2020-03-16		2020-04-02	17
21	52	M	2020-03-21		2020-04-02	12
22	65	M	2020-03-24		2020-04-02	9
23	67	F	2020-03-28		2020-04-03	6
24	45	m	2020-03-28		2020-04-04	7
25	81	F	2020-03-30		2020-04-03	5
26	53	M	2020-03-19		2020-04-03	15
27	55	M	2020-03-31		04.25.20	25
28	59	F	2020-03-25		2020-04-07	13
29	70	m	2020-04-02		2020-04-08	6
31	85	M	2020-03-30		2020-04-06	7
32	28	M	2020-03-31		2020-04-06	6
33	73	F	2020-04-03		2020-04-06	3
34	62	F	2020-03-09		04.13.20	35
35	88	M	2020-03-29		2020-04-06	8
36	79	F	2020-03-21		2020-04-06	16
37	74	M	2020-03-27		2020-04-06	10
38	39	F	2020-03-17		2020-04-07	21
39	37		2020-03-26		2020-04-07	12
40	59	M	2020-03-26		2020-04-11	16
41	29	M	2020-04-06		2020-04-11	36
42	45	M	2020-04-03		2020-04-12	9
43	35	M	2020-03-28		2020-04-12	15
44	41	M	2020-04-01		05.04.20	33
45	47	F	2020-04-06		2020-04-12	36
46	60	M	2020-03-31		2020-04-12	12
47	41	M	2020-03-31		2020-04-12	12
48	78	M	2020-03-22		2020-04-12	21
49	36	F	2020-04-11	asymp	05.29.20	48
50	54	F	2020-04-01		2020-04-12	11
51	61	M	2020-04-03		2020-04-12	9
52	72	M	2020-03-19		2020-04-12	24
53	38	f	2020-04-06		04.17.20	11
54	64	F	2020-04-04		2020-04-12	8
55	76	M	2020-03-30		2020-04-13	14
56	72	F	2020-04-07		2020-04-13	6
57	64	M	2020-04-10		05.09.20	29
58	51	M	2020-04-06		2020-04-13	7
59	55	M	2020-04-03		2020-04-14	11
60	49	M	2020-04-10		2020-04-14	4
61	50	M	2020-03-30		2020-04-14	15
62	75	f	2020-04-13		04.26.20	13
63	89	F	2020-04-14	dementia )date of pcr)	04.14.2020
64	83	F	2020-04-11	delerium (date of pcr)	04.14.2020	3
65	60	M	2020-04-10		05.26.20	46
66	39	M	2020-04-12		2020-04-15	3
67	71	f	2020-03-26		2020-04-15	20
68	40	f	2020-04-07		04.15.2020	8
69	51	m	2020-04-05		04.17.20	12
70	62	f	2020-04-06		2020-04-15	9
71	53	F	2020-04-06		2020-04-18	12
72	56	f	2020-04-04		04.17.2020	13
73	51	M	2020-04-09		05.09.20	30
74	62	F	2020-04-08		2020-04-18	10
75	46	M	2020-04-03		2020-04-18	15
76	44	M	2020-04-04		2020-04-18	14
77	62	F	2020-04-07		2020-04-18	11
78	40	M	2020-04-05		2020-04-18	13
79	48	F	2020-04-07		2020-04-18	11
80	66	f	2020-04-03		2020-04-18	15
81	36	M	2020-04-11		2020-04-20	9
82	48	M	2020-04-12		2020-04-20	8
83	29	f	2020-04-12	asymp (date of pcr)	2020-04-20	8
84	33	F	2020-03-30		2020-04-20	21
85	64	M	2020-04-10		2020-04-20	10
86	34	M	2020-04-01		2020-04-20	19
87	62	F	2020-04-15		2020-04-20	5
88	59	M	2020-04-07		2020-04-20	13
89	27	m	2020-04-12		2020-04-20	8
90	84	M	2020-04-14	dementia )date of pcr)	04.20.2020	6
91	75	M	2020-04-01		2020-04-21	20
92	64	m	2020-04-03		2020-04-21	18
93	61	M	2020-04-15		2020-04-21	6
94	29	f	2020-04-18		04.26.20	8
95	68	M	2020-04-13	date of pcr	2020-04-21	8
96	37	M	2020-04-09		2020-04-21	12
97	30	F	2020-04-05		2020-04-22	17
98	43	M	2020-04-04		2020-04-22	18
99	88	m	2020-04-21		04.22.2020	1
100	62	M	2020-04-02		2020-04-22	20
101	37	F	2020-04-17		2020-04-21	4
102	52	N	2020-04-12		06.02.20	51
103	63	M	2020-04-20		2020-04-22	2
514	23	M	2020-03-25

## Sheet: Pre-epidemic
	EDI_IgG Signal	EDI_IgM Signal	Euro_IgA_Ratio	Euro_IgG_Ratio	ChemBio_IgM	ChemBio_IgG	Spike IgA	Spike_IgG	Nucleocapsid_IgG
NVS 11	0.1328	0.0672	0.249687	0.0664865	Non-reactive	Non-reactive	0.052575	0.03435	0.004125
LVD-N-142	0.1551	0.0653	0.298125	0.0683784	Non-reactive	Non-reactive	0.052375	0.00565	0.004625
LVD-N-126	0.1604	0.0662	0.265938	0.0732432	Non-reactive	Non-reactive	0.014975	0.03385	0.003425
NVS 65	0.1304	0.0911	0.161563	0.0737838	Non-reactive	Non-reactive	0.083775	0.01085	0.008125
NVS 58	0.1855	0.0711	0.518125	0.0745946	Non-reactive	Non-reactive	0.04	0.02495	0.17
NVS 162	0.1275	0.0845	0.153429	0.0754054	Non-reactive	Non-reactive	-0.00215	0.002	0.085
LVD-N-134	0.1186	0.0763	0.276562	0.0767568	Non-reactive	Non-reactive	0.009675	0.05445	0.005525
NVS 52	0.108	0.0859	0.17125	0.0781081	Non-reactive	Non-reactive	0	0.02695	0.032525
NVS 9	0.2156	0.0721	0.115625	0.0789189	Non-reactive	Non-reactive	0.028175	0.07505	0.023125
NVS 225	0.1067	0.0819	0.302571	0.0791892	Non-reactive	Non-reactive	0.09	0.03	0.0164
LVD-N-160	0.1959	0.0875	0.233437	0.0794595	Non-reactive	Non-reactive	0.057375	0.01095	0.14
LVD-N-154	0.0809	0.0834	0.237813	0.0813514	Non-reactive	Non-reactive	0.048275	0.00305	0.001625
NVS 40	0.133	0.0935	0.296563	0.0816216	Non-reactive	Non-reactive	0.034375	0.11	0.035125
LVD-N-141	0.1166	0.068	0.141875	0.0827027	Non-reactive	Non-reactive	0.016875	0.02	0.002025
LVD-N-25	0.29	0.0777	0.259688	0.0828571	Non-reactive	Non-reactive	0	0.00735	0.013175
LVD-N-56	0.144	0.0778	0.224687	0.0837143	Non-reactive	Non-reactive	0.02895	0.05485	0.022875
LVD-N-161	0.1829	0.1466	0.451563	0.0848649	Non-reactive	Non-reactive	0.060675	0.05405	0.007625
LVD-N-145	0.209	0.0798	0.402813	0.0856757	Non-reactive	Non-reactive	0.023075	0.06885	0.085925
LVD-N-67	0.1662	0.1345	0.179688	0.086	Non-reactive	Non-reactive	0.01665	0.00875	0.065775
NVS 32	0.142	0.0631	0.248125	0.0864865	Non-reactive	Non-reactive	0	0.02635	-0.001975
NVS 42	0.0957	0.0713	0.6*	0.0864865	Non-reactive	Non-reactive	0.064975	0.02695	0.006525
NVS 20	0.1659	0.0793	0.155625	0.0867568	Non-reactive	Non-reactive	0.102775	0.02275	0.028325
NVS 53	0.1284	0.0872	0.5*	0.0867568	Non-reactive	Non-reactive	0.023575	0.03895	0.011825
LVD-N-117	0.1097	0.0781	0.438125	0.087027	Non-reactive	Non-reactive	0.019075	0.05725	0.010625
LVD-N-73	0.1436	0.077	0.33	0.0874286	Non-reactive	Non-reactive	-0.00275	0.00985	0.003775
LVD-N-65	0.1418	0.0684	0.210312	0.0897143	Non-reactive	Non-reactive	-0.00075	0.03845	0.006775
LVD-N-157	0.1547	0.0685	0.256875	0.0897297	Non-reactive	Non-reactive	0	0.02455	0.061325
LVD-N-62	0.1217	0.0758	0.136875	0.09	Non-reactive	Non-reactive	0.03695	0.00725	0.011575
NVS 170	0.0951	0.0788	0.272	0.0902703	Non-reactive	Non-reactive	0.00505	0.0121	0.0304
LVD-N-146	0.1025	0.0907	0.240625	0.0913514	Non-reactive	Non-reactive	0.067475	0.04095	0.015425
LVD-N-135	0.2176	0.0989	0.277813	0.0921622	Non-reactive	Non-reactive	0.005075	0.01645	0.009125
NVS 218	0.1089	0.1051	0.142286	0.0927027	Non-reactive	Non-reactive	-0.00465	0.031	0.0134
LVD-N-105	0.0899	0.077	0.204375	0.0956757	Non-reactive	Non-reactive	0.063175	0.02805	0.019325
NVS 31	0.108	0.0788	0.113125	0.0956757	Non-reactive	Non-reactive	0	0.02795	0
LVD-N-133	0.1551	0.09	0.364687	0.0956757	Non-reactive	Non-reactive	0	0.04695	0.033625
LVD-N-103	0.1213	0.0764	0.195938	0.0959459	Non-reactive	Non-reactive	0.015975	0.01235	0.011125
NVS 13	0.1083	0.0837	0.200625	0.0959459	Non-reactive	Non-reactive	0.043875	0.04765	0.077125
NVS 210	0.1005	0.0811	0.111714	0.0967568	Non-reactive	Non-reactive	-0.00345	0.0132	0.0426
NVS 39	0.1125	0.0695	0.330312	0.0967568	Non-reactive	Non-reactive	0.013975	0.00485	0.014725
LVD-N-61	0.1655	0.0685	0.145	0.0985714	Non-reactive	Non-reactive	-0.00475	0.03	0.048675
NVS 6	0.1208	0.0677	0.214688	0.0991892	Non-reactive	Non-reactive	0.036075	0.06585	0.021525
LVD-N-101	0.0984	0.0768	0.330937	0.0994595	Non-reactive	Non-reactive	0.005775	0.01645	0.006525
LVD-N-52	0.2508	0.0746	0.469687	0.0997143	Non-reactive	Non-reactive	0.00965	0.01295	0.024775
S130	0.106	0.0797	0.089375	0.1	Non-reactive	Non-reactive	0.02945	0.037025	0
S024	0.0884	0.0712	0.0996875	0.1	Non-reactive	Non-reactive	0.02765	0.012225	0.008525
S127	0.0969	0.0826	0.104687	0.1	Non-reactive	Non-reactive	0.01785	0.009825	0.041725
S110	0.1174	0.0799	0.107187	0.1	Non-reactive	Non-reactive	0.04505	0.028025	-0.000675
S042	0.1165	0.0795	0.112187	0.1	Non-reactive	Non-reactive	0	0.026225	0.015125
S032	0.1437	0.0682	0.126562	0.1	Non-reactive	Non-reactive	0.02815	0.011725	-0.004575
S028	0.1417	0.069	0.133125	0.1	Non-reactive	Non-reactive	0.03235	0.05	-0.000575
S102	0.1445	0.0732	0.14375	0.1	Non-reactive	Non-reactive	0.04885	0.003625	-0.003575
S092	0.1303	0.0681	0.144063	0.1	Non-reactive	Non-reactive	0.01635	0.049225	-0.002875
S035	0.0953	0.0744	0.150938	0.1	Non-reactive	Non-reactive	0.02045	0.023225	0
S090	0.1445	0.074	0.172187	0.1	Non-reactive	Non-reactive	0.03545	0.022025	0.016225
S023	0.0946	0.0739	0.174375	0.1	Non-reactive	Non-reactive	0.00785	0.002425	0.006425
S005	0.1526	0.0986	0.179688	0.1	Non-reactive	Non-reactive	0.05195	0.015125	0.004925
S034	0.1126	0.0842	0.182188	0.1	Non-reactive	Non-reactive	0.03275	0.007025	-0.002275
S091	0.1026	0.0659	0.197812	0.1	Non-reactive	Non-reactive	0.05195	0.017425	0
S026	0.1209	0.0688	0.205312	0.1	Non-reactive	Non-reactive	0.00105	0.030325	0.024325
S126	0.1544	0.0727	0.211875	0.1	Non-reactive	Non-reactive	0	0.005625	0.010225
S111	0.105	0.0903	0.235937	0.1	Non-reactive	Non-reactive	0.01265	0.001525	0.000425
S055	0.1051	0.0824	0.266875	0.1	Non-reactive	Non-reactive	0.03885	0.020325	0
S051	0.1485	0.0721	0.3025	0.1	Non-reactive	Non-reactive	0.05545	0.028425	-0.001975
S099	0.1669	0.0764	0.49375	0.1	Non-reactive	Non-reactive	0.01565	0.028925	-0.004175
LVD-N-78	0.2449	0.0723	0.688437	0.100857	Non-reactive	Non-reactive	0.09495	0.00855	0.026075
LVD-N-149	0.2074	0.0725	0.305	0.101892	Non-reactive	Non-reactive	-0.002225	0.06	0.023025
LVD-N-16	0.155	0.0771	0.122188	0.102286	Non-reactive	Non-reactive	0	0.08385	0.019875
LVD-N-20	0.1784	0.0936	0.261562	0.102571	Non-reactive	Non-reactive	0.03285	0.00845	0.008975
LVD-N-102	0.1003	0.0593	0.199375	0.102703	Non-reactive	Non-reactive	0.009575	0.01655	0.004225
NVS 167	0.1102	0.0804	0.296	0.102703	Non-reactive	Non-reactive	0.00885	0.0014	0.0587
NVS 232	0.1029	0.0802	0.223429	0.102973	Non-reactive	Non-reactive	0.00335	0.0301	0.0734
NVS 212	0.1737	0.0808	0.436571	0.104865	Non-reactive	Non-reactive	0.05475	0.0349	0.0334
CC1	0.0909	0.0739	0.345429	0.105135	Non-reactive	Non-reactive	0.05	0.0145	0.0188
NVS 230	0.0978	0.0855	0.215429	0.105135	Non-reactive	Non-reactive	0.01655	0.0768	0.0087
LVD-N-32	0.1877	0.0767	0.125625	0.106	Non-reactive	Non-reactive	0.05365	0.01395	0.004675
LVD-N-13	0.36	0.0752	0.125938	0.106571	Non-reactive	Non-reactive	0.06405	0.02895	0.015375
NVS 169	0.0968	0.0737	0.267714	0.106757	Non-reactive	Non-reactive	0	0.0466	0.0157
LVD-N-66	0.2354	0.1032	0.09125	0.107429	Non-reactive	Non-reactive	0	0.01085	0.020875
LVD-N-60	0.1643	0.0786	0.343438	0.108571	Non-reactive	Non-reactive	0.02755	0.04985	0.007275
S156	0.0871	0.0947	0.175429	0.108919	Non-reactive	Non-reactive	-0.00275	0.0057	0.0076
LVD-N-72	0.1096	0.0757	0.406562	0.109429	Non-reactive	Non-reactive	0.00275	0.08935	0.007075
LVD-N-76	0.26	0.0706	0.178125	0.110286	Non-reactive	Non-reactive	-0.00435	0.01435	0.076175
NVS 43	0.1586	0.0795	0.196875	0.110811	Non-reactive	Non-reactive	0	0.01525	-0.004875
NVS 47	0.1391	0.0695	0.23125	0.111351	Non-reactive	Non-reactive	0	0.02055	0
LVD-N-40	0.1357	0.0637	0.105937	0.111714	Non-reactive	Non-reactive	0	0.01375	0.044075
LVD-N-139	0.1098	0.0838	0.573437	0.112432	Non-reactive	Non-reactive	0.027975	0.02145	-0.004775
LVD-N-159	0.2178	0.0724	0.4425	0.112703	Non-reactive	Non-reactive	0.003175	0.03975	-0.000275
LVD-N-6	0.24	0.09	0.16375	0.114571	Non-reactive	Non-reactive	0.12845	0.01845	0.021875
NVS 176	0.0947	0.0792	0.559143	0.116486	Non-reactive	Non-reactive	0.13125	0.0331	0.0554
LVD-N-33	0.29	0.0689	0.9*	0.117143	Non-reactive	Non-reactive	0.03695	0.04135	0.046275
NVS 3	0.1251	0.0722	0.215937	0.117297	Non-reactive	Non-reactive	0.018375	0.04735	0.006425
LVD-N-152	0.1389	0.084	0.362813	0.118378	Non-reactive	Non-reactive	0.046675	0.00495	0.042125
LVD-N-12	0.25	0.0818	1.1*	0.119143	Non-reactive	Non-reactive	0.02905	0.03145	0.025175
LVD-N-123	0.1808	0.0763	0.698125	0.11973	Non-reactive	Non-reactive	0.044275	0.01405	0.030325
LVD-N-129	0.0984	0.0637	0.5*	0.12027	Non-reactive	Non-reactive	0.051475	0.19	0.059025
NVS100	0.1268	0.0804	0.210857	0.120541	Non-reactive	Non-reactive	0.00445	0.0096	0.0288
LVD-N-150	0.1245	0.071	0.5*	0.122973	Non-reactive	Non-reactive	0.056475	0.02915	0.012125
NVS 21	0.1703	0.0703	0.30375	0.123243	Non-reactive	Non-reactive	0	0.00655	0.005625
LT 32	0.1336	0.075	0.445429	0.123514	Non-reactive	Non-reactive	0.00445	0.0139	0.15
LVD-N-35	0.1486	0.0711	0.108125	0.124286	Non-reactive	Non-reactive	0.03215	0.01855	0.010175
LVD-N-96	0.1319	0.0851	0.41	0.124595	Non-reactive	Non-reactive	0.005475	0.00615	0.078325
LVD-N-124	0.1723	0.0661	0.509687	0.125135	Non-reactive	Non-reactive	0.052975	0.05595	0.009425
NVS 78	0.1325	0.0871	0.190857	0.125946	Non-reactive	Non-reactive	-0.00045	0.017	0.0651
LVD-N-28	0.3	0.0657	0.220313	0.126286	Non-reactive	Non-reactive	0.05455	0.01955	0.011575
NVS 213	0.0914	0.0805	0.100857	0.126757	Non-reactive	Non-reactive	-0.00165	0.026	0.0464
NVS 168	0.1177	0.0692	0.145714	0.127027	Non-reactive	Non-reactive	0.01725	0.0583	0.1
LVD-N-140	0.182	0.0678	0.229063	0.127297	Non-reactive	Non-reactive	0.060675	0.03255	0.021225
LVD-N-41	0.2096	0.0696	0.408438	0.127429	Non-reactive	Non-reactive	0	0.02325	0.006275
NVS 19	0.1622	0.0768	0.301562	0.127568	Non-reactive	Non-reactive	0.123675	0.05215	0.007425
LVD-N-144	0.1618	0.0723	0.73	0.128108	Non-reactive	Non-reactive	0.050675	0.02435	0.009025
LVD-N-79	0.1708	0.0764	0.71875	0.128286	Non-reactive	Non-reactive	0.08865	0.04555	0.056975
LT 5	0.1452	0.0867	0.333143	0.128378	Non-reactive	Non-reactive	0.01	0.0172	0.062
LVD-N-71	0.1862	0.0758	0.1825	0.128571	Non-reactive	Non-reactive	0.02275	0.03845	0.008475
LVD-N-8	0.1853	0.0746	0.3175	0.128571	Non-reactive	Non-reactive	0.03245	0.04825	0.17
NVS 209	0.2052	0.0814	0.463429	0.129189	Non-reactive	Non-reactive	-0.00315	0.0148	0.0535
LVD-N-97	0.1158	0.0822	0.401562	0.129189	Non-reactive	Non-reactive	0.056975	0.00705	0.088125
LVD-N-158	0.1364	0.0958	0.555937	0.130541	Non-reactive	Non-reactive	0.044675	0.02815	0.015125
LVD-N-48	0.2083	0.0899	0.390313	0.130571	Non-reactive	Non-reactive	0.02615	0.01415	-0.002625
LVD-N-18	0.1992	0.0799	0.555937	0.131143	Non-reactive	Non-reactive	0.01345	0.00955	0.007075
LVD-N-50	0.26	0.0704	0.197812	0.131429	Non-reactive	Non-reactive	0.03165	0.01225	0.044375
LVD-N-147	0.1971	0.0761	0.376562	0.131622	Non-reactive	Non-reactive	0.016175	0.01005	0.006125
NVS 203	0.1526	0.0835	0.352286	0.132162	Non-reactive	Non-reactive	-0.00435	0.027	0.0324
NVS 35	0.1452	0.089	1.3*	0.132162	Non-reactive	Non-reactive	0	0.04525	0.081125
LVD-N-138	0.1291	0.0686	0.430625	0.133243	Non-reactive	Non-reactive	0.035875	0.03475	0.025625
LVD-N-68	0.2244	0.071	0.233437	0.133429	Non-reactive	Non-reactive	0	0.16	0.001775
LT 16	0.0945	0.0967	0.537143	0.135946	Non-reactive	Non-reactive	0.00425	0.0608	0.0242
NVS 171	0.1207	0.0842	1.0*	0.135946	Non-reactive	Non-reactive	0.01195	0.0345	0.25
LVD-N-17	0.2335	0.076	1.4*	0.136286	Non-reactive	Non-reactive	0.04465	0.04755	0.12
LVD-N-132	0.1801	0.0604	0.17875	0.138108	Non-reactive	Non-reactive	0.042275	0.09235	0.007125
LVD-N-83	0.1142	0.0735	0.8*	0.138286	Non-reactive	Non-reactive	0	0.00775	0.011975
NVS 174	0.1111	0.0734	0.230286	0.141081	Non-reactive	Non-reactive	0.00515	0.0905	0.0057
LVD-N-128	0.1284	0.0774	0.5*	0.142432	Non-reactive	Non-reactive	0.061375	0.06375	0.011025
LVD-N-47	0.1909	0.073	0.5225	0.142857	Non-reactive	Non-reactive	0.03895	0.02195	0.058975
LVD-N-15	0.34	0.0758	0.181562	0.143143	Non-reactive	Non-reactive	0.06285	0.02055	0.021975
NVS 158	0.1182	0.0954	0.0891429	0.143243	Non-reactive	Non-reactive	0	0.1	0.0246
LVD-N-11	0.2506	0.0717	0.512813	0.143714	Non-reactive	Non-reactive	0.03625	0.02525	0.043675
LVD-N-31	0.47	0.0759	0.190625	0.146286	Non-reactive	Non-reactive	0.03005	0.03115	0.039475
NVS 161	0.2404	0.079	0.699429	0.147568	Non-reactive	Non-reactive	0.00805	0.039	0.0286
LVD-N-74	0.2359	0.1208	0.327188	0.147714	Non-reactive	Non-reactive	0.01765	0.01515	0.006875
LVD-N-54	0.2103	0.0779	0.23	0.153429	Non-reactive	Non-reactive	0.11765	0.06135	0.012775
S158	0.0978	0.08	0.419714	0.158108	Non-reactive	Non-reactive	0.02245	0.18	0.0136
LVD-N-70	0.25	0.1304	0.138437	0.159143	Non-reactive	Non-reactive	0.10035	0.03975	0.052675
LVD-N-27	0.1889	0.0866	0.422812	0.159143	Non-reactive	Non-reactive	0.05665	0.00975	0.015775
LVD-N-151	0.2788	0.0744	0.5*	0.159459	Non-reactive	Non-reactive	0.053475	0.03885	0.036225
LVD-N-153	0.1302	0.0777	0.6425	0.162973	Non-reactive	Non-reactive	0.050975	0.04065	0.060825
LVD-N-85	0.106	0.0694	0.331875	0.165429	Non-reactive	Non-reactive	0	0.01025	0.052275
LVD-N-136	0.2113	0.0824	0.568438	0.166216	Non-reactive	Non-reactive	0.085375	0.05555	0.011625
LVD-N-53	0.29	0.0756	0.498437	0.166571	Non-reactive	Non-reactive	0.01075	0.01445	0.027375
LVD-N-81	0.2057	0.0881	0.570312	0.168	Non-reactive	Non-reactive	0.01255	0.01535	0.009375
LVD-N-24	0.38	0.073	0.520625	0.168286	Non-reactive	Non-reactive	0.03835	0.02995	0.019875
LVD-N-34	0.48	0.0735	0.3*	0.169143	Non-reactive	Non-reactive	0.04855	0.02755	0.007475
S150	0.0987	0.0781	0.246571	0.16973	Non-reactive	Non-reactive	0.01585	0.0123	0.0193
LVD-N-80	0.1216	0.1198	0.19	0.170857	Non-reactive	Non-reactive	0	0.04335	0.023875
NVS 221	0.1003	0.0751	0.557714	0.171351	Non-reactive	Non-reactive	0.01565	0.0299	0.14
LVD-N-82	0.1271	0.1379	0.6*	0.171714	Non-reactive	Non-reactive	-0.00125	0.01445	0.009775
LVD-N-14	0.27	0.0736	0.395937	0.172286	Non-reactive	Non-reactive	0.00155	0.02325	0.16
NVS 69	0.0968	0.0854	1.4*	0.172432	Non-reactive	Non-reactive	0.00445	0.0929	0.0134
LVD-N-137	0.1821	0.0694	0.23375	0.172703	Non-reactive	Non-reactive	0.038175	0.04305	0.022325
NVS 77	0.1163	0.089	0.576571	0.173243	Non-reactive	Non-reactive	0.01325	0.0115	0.0123
LVD-N-5	0.31	0.085	0.9*	0.173714	Non-reactive	Non-reactive	0.06295	0.02365	0.033975
LVD-N-84	0.1071	0.0739	0.314375	0.177143	Non-reactive	Non-reactive	0	0.01185	0.039975
LVD-N-100	0.1154	0.0909	0.8*	0.177568	Non-reactive	Non-reactive	0.051675	0.01395	0.013725
LVD-N-36	0.38	0.0705	0.237813	0.179143	Non-reactive	Non-reactive	0.04455	0.04405	0.085975
LVD-N-45	0.3	0.0711	0.6*	0.179714	Non-reactive	Non-reactive	0.03695	0.04975	0.018575
LVD-N-156	0.1683	0.0633	0.245312	0.17973	Non-reactive	Non-reactive	0.018575	0.02375	0.024825
LVD-N-77	0.28	0.0656	0.673125	0.181143	Non-reactive	Non-reactive	0	0.00805	0.006375
LVD-N-69	0.2338	0.0684	0.280938	0.183714	Non-reactive	Non-reactive	0.00075	0.02345	0.011875
LVD-N-63	0.2542	0.0714	0.3525	0.183714	Non-reactive	Non-reactive	0	0.03495	0.009975
LVD-N-10	0.27	0.0774	0.203125	0.185143	Non-reactive	Non-reactive	0.02385	0.01575	0.010575
NVS 224	0.1298	0.0785	0.253714	0.185676	Non-reactive	Non-reactive	0.12	0.0472	0.0233
LVD-N-7	0.1634	0.0718	0.653125	0.186286	Non-reactive	Non-reactive	0.04645	0.04235	0.010975
LVD-N-44	0.49	0.071	0.142813	0.188571	Non-reactive	Non-reactive	0.13345	0.01355	0.1
NVS 214	0.1124	0.0921	0.279429	0.19	Non-reactive	Non-reactive	-0.00375	0.0169	0.0148
NVS 36	0.1773	0.1232	0.372188	0.191081	Non-reactive	Non-reactive	0.077675	0.06105	0.013125
NVS 155	0.115	0.1056	0.311143	0.191892	Non-reactive	Non-reactive	0.00115	0.017	0.0129
LVD-N-163	0.1418	0.0872	0.683125	0.196757	Non-reactive	Non-reactive	0.088475	0.03295	0.010825
S084	0.0847	0.0667	0.121875	0.2	Non-reactive	Non-reactive	0	0.039225	0
S027	0.1345	0.1097	0.12375	0.2	Non-reactive	Non-reactive	0.13175	0.032825	0.019225
S096	0.1591	0.0699	0.139688	0.2	Non-reactive	Non-reactive	0.03195	0.007725	-0.004975
S036	0.1313	0.0748	0.163437	0.2	Non-reactive	Non-reactive	0.05365	0.22	0.001025
S129	0.1405	0.0758	0.195	0.2	Non-reactive	Non-reactive	0.01295	0.020125	0.02
S063	0.1639	0.0631	0.209062	0.2	Non-reactive	Non-reactive	0.01845	0.13	0.022025
S072	0.1554	0.0747	0.234375	0.2	Non-reactive	Non-reactive	0.04355	0.002125	0.041425
S013	0.1397	0.0803	0.237187	0.2	Non-reactive	Non-reactive	-0.00445	0.023925	0.009625
S052	0.1039	0.0733	0.281562	0.2	Non-reactive	Non-reactive	0.04195	0.041725	0
S088	0.1576	0.0816	0.300625	0.2	Non-reactive	Non-reactive	0.03685	0.009125	0.009825
S144	0.139	0.1188	0.339063	0.2	Non-reactive	Non-reactive	0.00645	0.007625	0.018125
S033	0.1442	0.0847	0.367812	0.2	Non-reactive	Non-reactive	0.02975	0.028225	0
S030	0.1056	0.0913	0.379375	0.2	Non-reactive	Non-reactive	0.02445	0.011825	0.018525
S043	0.1608	0.0714	0.385313	0.2	Non-reactive	Non-reactive	0.00315	0.005325	0
S106	0.209	0.0712	0.418438	0.2	Non-reactive	Non-reactive	0.03985	0.028925	0.265125
S131	0.0998	0.1035	0.430625	0.2	Non-reactive	Non-reactive	0.02445	0.084225	0
S040	0.0974	0.0816	0.47375	0.2	Non-reactive	Non-reactive	0.03825	0.037125	0.006825
S039	0.1211	0.0811	0.511562	0.2	Non-reactive	Non-reactive	0.00595	0.012125	0.014425
S132	0.1358	0.0681	0.57375	0.2	Non-reactive	Non-reactive	0.11335	0.008325	0.030225
S021	0.1081	0.0743	0.639062	0.2	Non-reactive	Non-reactive	0.00405	0.023325	0.040025
S016	0.1316	0.0784	0.6*	0.2	Non-reactive	Non-reactive	0	0.069125	0.004725
S137	0.1055	0.0721	0.7*	0.2	Non-reactive	Non-reactive	0.02905	0.080025	0.032525
LVD-N-90	0.1106	0.0789	0.4675	0.202571	Non-reactive	Non-reactive	0	0.00465	0.067075
LVD-N-51	0.1456	0.0708	0.47625	0.204857	Non-reactive	Non-reactive	0.07645	0.01145	0.009475
LVD-N-19	0.23	0.0693	1.5*	0.204857	Non-reactive	Non-reactive	0.13455	0.31	0.042475
LVD-N-38	0.2248	0.069	0.52875	0.21	Non-reactive	Non-reactive	0.06995	0.02835	0.022375
NVS 175	0.1226	0.107	0.577143	0.21	Non-reactive	Non-reactive	0.00535	0.0661	0.0124
LVD-N-22	0.2385	0.0777	0.278437	0.212857	Non-reactive	Non-reactive	0.04675	0.00875	0.016375
LVD-N-26	0.2066	0.0697	1.0*	0.214857	Non-reactive	Non-reactive	0.02745	0.02215	0.082375
NVS 166	0.1562	0.0983	0.3*	0.221081	Non-reactive	Non-reactive	-0.00115	0.13	0.0212
LVD-N-21	0.26	0.0728	0.8*	0.222	Non-reactive	Non-reactive	0.05765	0.03425	0.09
LVD-N-98	0.095	0.1058	0.8*	0.225946	Non-reactive	Non-reactive	0.044175	0.02345	0.020225
LVD-N-121	0.2413	0.0788	0.4*	0.227027	Non-reactive	Non-reactive	0.025275	0.05725	0.19
LVD-N-89	0.098	0.0808	0.0603125	0.228571	Non-reactive	Non-reactive	-0.00465	0.00185	0.11
NVS 217	0.1288	0.074	0.510286	0.233514	Non-reactive	Non-reactive	-0.00385	0.0244	0.0066
LVD-N-46	0.44	0.0733	0.514375	0.236286	Non-reactive	Non-reactive	-0.00055	0.01225	0.1
CC3	0.1181	0.0861	0.252857	0.238378	Non-reactive	Non-reactive	0.02985	0.0288	0.16
LVD-N-4	0.36	0.079	0.585	0.239143	Non-reactive	Non-reactive	0.07695	0.13	0.1
LVD-N-37	0.39	0.0928	1.0*	0.244286	Non-reactive	Non-reactive	0.03205	0.05575	0.18
NVS 231	0.1418	0.0815	0.377714	0.244324	Non-reactive	Non-reactive	0.00605	0.0321	0.0098
NVS 51	0.146	0.0675	0.9*	0.247027	Non-reactive	Non-reactive	0	0.03035	0.059125
LVD-N-64	0.1739	0.0656	0.39125	0.249143	Non-reactive	Non-reactive	-0.00475	0.03505	0.009075
LVD-N-23	0.47	0.0752	0.329063	0.256857	Non-reactive	Non-reactive	0.00315	0.02425	0.022475
LVD-N-57	0.2467	0.08	0.67125	0.258	Non-reactive	Non-reactive	0.01815	0.01995	0.11
LVD-N-99	0.0864	0.0957	0.8*	0.269189	Non-reactive	Non-reactive	0.001775	0.01565	0.012025
LVD-N-9	0.2038	0.0752	0.545625	0.279429	Non-reactive	Non-reactive	0.03405	0.01495	0.016075
NVS 74	0.0992	0.0909	0.414857	0.279459	Non-reactive	Non-reactive	-0.00275	0.0214	0.09
LVD-N-42	0.2316	0.0565	0.9*	0.282	Non-reactive	Non-reactive	0.02885	0.01545	0.041975
LVD-N-106	0.0977	0.0719	0.584688	0.296486	Non-reactive	Non-reactive	-0.003125	0.00515	0.029525
S105	0.3454	0.0694	0.180937	0.3	Non-reactive	Non-reactive	0.07745	0.005825	0.009525
S003	0.1517	0.0772	0.255312	0.3	Non-reactive	Non-reactive	0.01635	0.002425	0.029825
S078	0.1517	0.0696	0.4*	0.3	Non-reactive	Non-reactive	0.02995	0.055825	0.002525
S060	0.1229	0.0861	1.3*	0.3	Non-reactive	Non-reactive	0.01435	0.005125	-0.003575
S073	0.1105	0.0649	3.5*	0.3	Non-reactive	Non-reactive	0.09	0.018225	0.005925
LVD-N-108	0.1045	0.0722	0.52	0.300811	Non-reactive	Non-reactive	0.017775	0.02875	0.006925
LVD-N-116	0.0926	0.0685	0.533438	0.302432	Non-reactive	Non-reactive	0.045175	0.04015	0.006825
NVS 173	0.1144	0.0996	1.8*	0.308649	Non-reactive	Non-reactive	0.00635	0.0719	0.12
LVD-N-59	0.126	0.0686	0.8*	0.312857	Non-reactive	Non-reactive	0.02615	0.00855	0.015075
LVD-N-92	0.1039	0.0729	0.4*	0.326286	Non-reactive	Non-reactive	0	0.07985	0.020975
CC4	0.15	0.0918	0.403143	0.335676	Non-reactive	Non-reactive	0.01115	0.0176	0.0038
S159	0.0859	0.0729	3.8*	0.345946	Non-reactive	Non-reactive	0.00615	0.06	0.0165
NVS 66	0.25	0.0706	0.284062	0.357297	Non-reactive	Non-reactive	0.049175	0.03355	0.029925
LVD-N-87	0.0919	0.0611	0.4*	0.364286	Non-reactive	Non-reactive	0	0.06385	0.024575
LVD-N-148	0.1632	0.0747	0.4*	0.371351	Non-reactive	Non-reactive	0.054075	0.05835	-0.000475
LVD-N-55	0.24	0.0736	0.444375	0.375429	Non-reactive	Non-reactive	0.01075	0.02955	0.013075
LVD-N-104	0.0875	0.0758	0.315937	0.377568	Non-reactive	Non-reactive	0.019075	0.01065	0.024825
LVD-N-86	0.0979	0.0682	0.622188	0.380286	Non-reactive	Non-reactive	0	0.06525	0.028475
LVD-N-58	0.1284	0.075	0.51375	0.385429	Non-reactive	Non-reactive	0.02595	0.06215	0.020375
S085	0.142	0.0699	0.122813	0.4	Non-reactive	Non-reactive	0.02315	-7.5e-05	0
LVD-N-91	0.0924	0.0716	0.3*	0.412286	Non-reactive	Non-reactive	0	0.07075	0.037675
LVD-N-130	0.085	0.0893	0.6*	0.434865	Non-reactive	Non-reactive	0.049475	0.01705	0.046825
LVD-N-107	0.0911	0.0819	0.429688	0.453243	Non-reactive	Non-reactive	0.070375	0.00965	0.030025
S004	0.1603	0.073	0.455312	0.6	Non-reactive	Non-reactive	0.03625	0.015325	0.065725
S108	0.1178	0.0742	3.0*	0.6	Non-reactive	Non-reactive	0.05785	0.071925	-0.002575
NVS 4	0.29	0.0787	0.8*	0.611622	Non-reactive	Non-reactive	0.058275	0.11	0.16
S160	0.0945	0.0728	5.1*	0.665946	Non-reactive	Non-reactive	0.01205	0.0439	0.0826
LVD-N-49	0.1521	0.0696	0.059375	0.713714	Non-reactive	Non-reactive	0	0.06165	0.014875
LVD-N-125	0.1855	0.0649	0.65125	0.5*	Non-reactive	Non-reactive	0.063275	0.66	0.060625
LVD-N-120	0.109	0.0844	0.7*	0.7*	Non-reactive	Non-reactive	0.068375	0.1	0.006325
LVD-N-143	0.1911	0.0727	0.637813	1.0*	Non-reactive	Non-reactive	0.075375	0.01845	0.035425
S083	0.1042	0.0806	3.9*	2.5*	Non-reactive	Non-reactive	0.06055	0.002925	0
LVD-N-122	0.1478	0.1043	0.31875	0.0475676	Reactive	Non-reactive	0.029975	0.03165	0.014725
LVD-N-162	0.118	0.0823	0.239375	0.0689189	Reactive	Non-reactive	0.05	0.00915	0.003225
CC2	0.094	0.1514	0.167714	0.0872973	Reactive	Non-reactive	0.05095	0.03	0.0554
S155	0.1021	0.0809	0.136857	0.0924324	Reactive	Non-reactive	-0.00455	-0.0023	0.0075
NVS 72	0.0836	0.0984	0.248	0.0994595	Reactive	Non-reactive	-0.00015	0.0384	0.016
S076	0.1243	0.0822	0.160938	0.1	Reactive	Non-reactive	0.06835	0.053225	-0.001375
S014	0.1365	0.0862	0.204687	0.1	Reactive	Non-reactive	0.03685	0.079025	0.004125
S054	0.1728	0.0715	0.21375	0.1	Reactive	Non-reactive	0.09065	0.015625	0.023325
LVD-N-75	0.155	0.1003	0.6*	0.126286	Reactive	Non-reactive	0	0.01365	0.037175
LVD-N-155	0.0954	0.0961	0.296875	0.130811	Reactive	Non-reactive	0.015475	0.01615	0.000925
LVD-N-131	0.1025	0.0827	0.4*	0.148108	Reactive	Non-reactive	0.040375	0.01815	0.075125
NVS 172	0.1193	0.0808	0.209714	0.162973	Reactive	Non-reactive	0.00515	0.0258	0.0202
LVD-N-118	0.2001	0.0803	0.226875	0.195946	Reactive	Non-reactive	0	0.03835	0.015225
S081	0.1263	0.0829	0.179688	0.2	Reactive	Non-reactive	0.03045	0.009625	0
S146	0.1198	0.0802	0.194688	0.2	Reactive	Non-reactive	0.01125	0.020325	2.5e-05
S135	0.1511	0.0718	0.409687	0.2	Reactive	Non-reactive	0	0.015425	0.025825
S124	0.0933	0.072	1.2*	0.2	Reactive	Non-reactive	0.02595	0.000925	0.000325
LVD-N-93	0.0996	0.0832	0.7*	0.259714	Reactive	Non-reactive	-0.00205	0.01475	0.011775
LVD-N-94	0.1094	0.076	0.8*	0.315429	Reactive	Non-reactive	-0.00455	0.01795	0.018675
LVD-N-95	0.1116	0.0739	0.7*	0.328857	Reactive	Non-reactive	0	0.02655	0.017975
LVD-N-88	0.1099	0.0803	0.6*	0.367143	Reactive	Non-reactive	0.00385	0.03885	0
S050	0.0846	0.0761	3.3*	0.6	Reactive	Non-reactive	0.07945	-0.000175	-0.001075
NVS 216	0.0917	0.0943	0.209143	0.8*	Reactive	Non-reactive	0.01065	0.25	0.0002
NVS 163	0.0939	0.0732	0.31	0.0716216	Non-reactive	Reactive	0.03635	0.0196	0.0339
LVD-N-119	0.1324	0.0751	0.301563	0.0791892	Non-reactive	Reactive	0.026975	0.03085	0.28
LVD-N-127	0.1546	0.0764	0.1425	0.08	Non-reactive	Reactive	0.072675	0.03695	0.038125
NVS 229	0.1132	0.0902	0.353143	0.0864865	Non-reactive	Reactive	0.00705	0.0219	0.0307
LVD-N-112	0.0871	0.0768	0.322813	0.102432	Non-reactive	Reactive	0.036375	0.04445	0.001525
NVS 226	0.0943	0.0928	0.206286	0.103514	Non-reactive	Reactive	-0.00265	0.0064	0.0599
LVD-N-114	0.1087	0.0835	0.409062	0.121892	Non-reactive	Reactive	0.039175	0.00795	0.074225
LVD-N-115	0.0985	0.0803	0.473437	0.14027	Non-reactive	Reactive	0.020475	0.00705	0.081325
NVS 215	0.43	0.1039	0.272286	0.142703	Non-reactive	Reactive	0.07655	0.0292	0.44
LVD-N-29	0.26	0.07	0.349687	0.156571	Non-reactive	Reactive	0.05575	0.01755	0.17
LVD-N-30	0.36	0.0791	0.18375	0.172286	Non-reactive	Reactive	0.02935	0.04555	0.31
LVD-N-110	0.1405	0.0676	2.7*	0.18027	Non-reactive	Reactive	0.053375	0.02595	0.093025
LVD-N-111	0.1506	0.0747	2.9*	0.180811	Non-reactive	Reactive	0.049375	0.02775	0.1
LVD-N-109	0.1373	0.0726	2.6*	0.182432	Non-reactive	Reactive	0.067975	0.03285	0.12
LVD-N-43	0.29	0.0654	0.7*	0.225429	Non-reactive	Reactive	0.00725	0.03115	0.12
S025	0.1339	0.0627	0.9*	0.3	Non-reactive	Reactive	0.09315	0.007125	0.082925
LVD-N-113	0.0742	0.0725	0.309062	0.376757	Non-reactive	Reactive	0.025275	0.03245	0.040725
LVD-N-39	0.37	0.066	3.2*	0.506571	Non-reactive	Reactive	0.04805	0.1	0.12
S046	0.0935	0.16	0.19125	0.2	Reactive	Reactive	0.03045	0.020725	0
S086	0.1387	0.0649	0.302813	0.2	Reactive	Reactive	0.02845	0.016225	0.010025
							Spike IgA	Spike_IgG	Nucleocapsid_IgG
Mean							0.0300253	0.0365079	0.0359868
SD							0.0307237	0.0514269	0.0529432
Mean+2SD							0.0914727	0.139362	0.141873
Mean+3SD							0.122196	0.19	0.2
Performance using cutoff calculation by Mean+3SD	Spike IgA	Spike_IgG	Nucleocapsid_IgG
False Neg/100	9/100	10/100	11/100
False Pos/300	5/300	4/300	5/300
Sensitivity	0.91	0.9	0.89
Specificity	0.983	0.987	0.983
Overall Agreement	0.965	0.965	0.945
Performance using cutoff calculation by ROC	Spike IgA	Spike_IgG	Nucleocapsid_IgG
J	0.9	0.893	0.873
Area	0.975	0.966	0.976
Cutoff	0.15	0.28	0.19
	Spike IgA	Spike_IgG	Nucleocapsid_IgG
False Neg/100	10/100	10/100	11/100
False Pos/300	0/300	2/300	5/300
Sensitivity	0.9	0.9	0.89
Specificity	1	0.993	0.983
Overall Agreement	0.975	0.97	0.96
	EDI_IgG Signal	EDI_IgM Signal	Euro_IgA_Ratio	Euro_IgG_Ratio	ChemBio_IgM	ChemBio_IgG
False Neg/100	15/97	25/95	5/100	17/99	18/100	8/100
False Pos/300	14/288	0/299	18/284	1/298	25/300	20/300
Sensitivity	0.845	0.737	0.96	0.828	0.82	0.92
Specificity	0.951	1	0.937	0.997	0.917	0.933
Indeterminate	15	6	16	3
Overall Agreement	0.925	0.937	0.94	0.955	0.893	0.93

## Sheet: COVID-19
	EDI_IgG Signal	EDI_IgM Signal	Euro_IgA_Ratio	Euro_IgG_Ratio	ChemBio_IgM	ChemBio_IgG	Spike IgA	Spike_IgG	Nucleocapsid_IgG
ID102-2	0.67	0.12*	8	8.7	Reactive	Reactive	0.47*	0.93	0.65
ID-49-2	0.32	0.12*	2.3	1.9	Reactive	Reactive	0.14*	0.5	0.58
ID65-2	0.13	0.29	4.8	1.6	Non-reactive	Non-reactive	0.08*	0.42	0.19*
ID-57-2	0.29	0.09*	10.4	8.6	Non-reactive	Reactive	0.89	0.77	0.52
ID73-2	0.41	0.10*	10.6	7.3	Non-reactive	Reactive	0.81	0.86	0.47
ID44-2	0.55	0.23	10.8	9	Reactive	Reactive	1.63	0.94	0.6
ID94-2	0.31	0.34	4.6	5.1	Reactive	Reactive	0.33	0.75	0.51*
ID62-2	0.74	0.30*	10.7	6.3	Reactive	Reactive	0.98	0.87	0.74
ID27-2	0.81	1.48	4	7.9	Reactive	Reactive	0.35	0.85	0.73
ID99-2	0.24*	0.08*	1.2*	0.3*	Non-reactive	Reactive	0.33*	0.02*	0
ID90-2	0.46	0.12*	1.4	0.4	Reactive	Reactive	0.32*	0.12*	0.46
ID64-2	0.18	0.22	5.7*	0.2*	Non-reactive	Reactive	0.07*	0.06*	0.15*
ID69-2	0.6	0.19*	10.7	7.3	Reactive	Reactive	1.2	0.72	0.88
ID63-2	0.67	0.39	10.9	6.3	Reactive	Reactive	0.55	0.85	0.72
ID53-2	0.8	0.43	6.5	4.5	Reactive	Reactive	0.71	0.8	0.68
ID68-2	0.14	0.09*	2.9	0.3*	Non-reactive	Reactive	0.19*	0.06*	0.67*
ID34-2	0.65	2.3	1.9	1.3	Reactive	Reactive	0.70*	0.68	0.56
ID17-2	0.81	0.08*	1.3	0.8	Non-reactive	Non-reactive	0.11*	0.40*	0.09*
ID66	0.436	0.3631	8.10242	8.22882	Reactive	Reactive	0.5045	0.93935	0.73*
ID67	0.4539	0.09*	6.6903	7.835	Reactive	Reactive	0.63*	0.89615	0.70*
ID78	0.4838	0.401	6.82273	2.81206	Reactive	Reactive	0.4214	0.62225	0.50*
ID4	0.24*	0.2501	1.74371	0.2*	Non-reactive	Reactive	0.16*	0.12*	0.45*
ID101	0.24*	0.08*	0.5*	0.3*	Reactive	Reactive	0.33*	0.39*	0.41*
ID61	0.29*	1.0891	9.10121	1.71765	Non-reactive	Non-reactive	0.9342	0.60975	0.27*
ID79	0.3534	0.12*	1.77364	0.7*	Non-reactive	Non-reactive	0.25*	0.42*	0.27*
ID24	0.19*	0.10*	0.2*	0.2*	Non-reactive	Non-reactive	0.01*	0.02*	0.17*
ID92	0.16*	0.17*	2.1*	0.5*	Non-reactive	Non-reactive	0.11*	0.33*	0.14*
ID29	0.17*	0.08*	1.2*	0.1*	Non-reactive	Reactive	0.01*	0.04*	0.10*
ID28	0.13*	0.14*	6.904	4.66108	Reactive	Reactive	0.85375	0.8174	0.06*
ID60	0.13*	0.09*	0.3*	0.1*	Non-reactive	Non-reactive	0.08*	0.03*	0.05*
ID103	0.14*	0.12*	0.2*	0.2*	Non-reactive	Non-reactive	0.01*	0.01*	0.05*
ID15	0.16*	0.10*	1.2*	0.3*	Non-reactive	Reactive	0.06*	0.04*	0.02*
ID36	0.8626	0.3255	9.40514	8.15378	Reactive	Reactive	1.80165	1.1033	1.2096
ID25	0.64	0.09*	1.29257	0.7*	Reactive	Reactive	0.42*	0.37*	1.1489
ID11	0.7969	0.6598	9.18714	7.81595	Reactive	Reactive	1.31285	1.4426	1.1215
ID38	0.8042	0.2083	9.28571	7.55081	Reactive	Reactive	1.50545	1.0994	1.1178
ID10	0.8306	0.16*	9.29029	8.42946	Reactive	Reactive	1.49095	1.0502	1.1137
ID26	0.8531	0.4149	9.35143	7.78216	Reactive	Reactive	2.06465	1.0353	1.1124
ID23	0.7912	1.2532	7.03229	7.87243	Reactive	Reactive	0.81785	0.9942	1.0909
ID40	0.744	0.2233	8.34943	5.7627	Reactive	Reactive	0.97075	0.9893	1.087
ID39	0.8199	1.5406	8.268	6.37216	Reactive	Reactive	0.82585	1.0805	1.0844
ID18	0.8962	0.17*	9.31829	8.02054	Reactive	Reactive	1.79615	1.0204	1.0789
ID33	0.6046	2.1975	3.51029	5.37108	Reactive	Reactive	1.42265	0.9382	1.0631
ID37	0.7676	0.644	1.71057	4.99568	Reactive	Reactive	0.87245	0.9373	1.0618
ID14	0.7258	0.2822	9.15029	8.00514	Reactive	Reactive	1.20985	0.9845	1.0568
ID21	0.7837	0.2519	9.18829	7.80946	Reactive	Reactive	1.78115	0.9989	1.0555
ID8	0.7585	0.2548	9.15771	8.10784	Reactive	Reactive	1.41975	0.9215	1.0497
ID13	0.7355	1.5682	9.17543	6.53757	Reactive	Reactive	1.99465	1.2433	1.048
ID9	0.8238	0.7557	9.06514	7.92514	Reactive	Reactive	1.06245	1.0267	1.0444
ID7	0.5483	0.4695	8.82943	6.02622	Reactive	Reactive	1.48935	0.8006	1.0247
ID6	0.7192	0.3354	5.28057	1.68243	Reactive	Reactive	0.60575	0.6792	1.0204
ID22	0.7575	2.6529	9.268	7.69108	Reactive	Reactive	1.90055	0.9492	1.0182
ID12	0.6182	0.13*	9.334	7.31108	Reactive	Reactive	1.21435	1.0502	0.9982
ID20	0.7764	0.5791	9.27886	8.03865	Reactive	Reactive	1.95795	1.0198	0.9888
ID3	0.6837	0.1183	9.19057	8.00162	Reactive	Reactive	1.53395	0.9653	0.9684
ID19	0.6021	0.25*	9.19	7.41459	Reactive	Reactive	1.36275	1.0314	0.9298
ID35	0.4382	0.8045	5.29343	0.7*	Reactive	Reactive	0.94395	0.44*	0.9206
ID32	0.6247	1.6248	9.18	4.24486	Reactive	Reactive	1.89985	0.8952	0.9108
ID16	0.589	0.196	9.29143	7.94838	Reactive	Reactive	1.79465	1.0557	0.9076
ID41	0.332	0.4512	8.54686	6.57649	Non-reactive	Reactive	0.91205	0.9875	0.8788
ID71	0.7639	0.7302	6.57152	1.35618	Reactive	Reactive	0.5326	0.49	0.87335
ID56	0.9005	0.8647	9.81515	8.34088	Reactive	Reactive	1.716	0.88845	0.84135
ID85	0.8339	0.6826	9.86364	8.93559	Reactive	Reactive	1.0629	1.03585	0.84005
ID51	0.9224	0.13*	9.81485	8.06353	Reactive	Reactive	1.5631	0.97795	0.83975
ID87	0.7529	0.7153	3.04818	3.72588	Reactive	Reactive	0.30*	0.76285	0.81835
ID70	0.9147	0.8114	2.49273	1.45912	Reactive	Reactive	0.74	0.86825	0.80895
ID80	0.913	0.4588	2.58606	3.18559	Reactive	Reactive	0.48*	0.53895	0.80775
ID48	0.8792	0.5562	9.86333	8.47618	Reactive	Reactive	1.1007	0.94755	0.80755
ID86	0.8918	0.4008	10.1382	9.34471	Reactive	Reactive	1.4332	0.93895	0.78815
ID59	0.8112	0.2798	9.82061	8.41353	Reactive	Reactive	1.1615	0.99255	0.78045
ID50	0.8277	0.2672	4.75636	3.13588	Reactive	Reactive	0.743	0.83965	0.77815
ID42	0.8848	2.0503	9.92697	8.63118	Reactive	Reactive	1.3269	0.99055	0.77155
ID54	0.9273	1.4826	2.91727	3.52147	Reactive	Reactive	0.26*	0.72015	0.76295
ID5	0.5648	1.0886	8.94457	3.74162	Reactive	Reactive	1.13545	0.7656	0.7569
ID97	0.9088	1.7853	9.8197	7.68029	Reactive	Reactive	1.3041	0.93535	0.75575
ID76	0.9068	1.8329	9.87061	8.80882	Reactive	Reactive	1.5299	0.88015	0.75015
ID75	0.8663	0.6238	9.0697	6.59353	Reactive	Reactive	0.6745	0.88125	0.74875
ID100	0.8788	0.3433	9.85758	8.70059	Reactive	Reactive	1.1601	0.92425	0.74215
ID89	0.8084	1.2084	9.87455	5.89176	Reactive	Reactive	0.8837	0.70235	0.74085
ID98	0.7593	0.3027	10.1294	8.87353	Reactive	Reactive	1.5495	0.74205	0.73795
ID96	0.8192	0.8582	10.1258	8.74294	Reactive	Reactive	0.9209	0.89055	0.73385
ID88	0.8088	2.3206	9.81606	7.68618	Reactive	Reactive	0.9901	0.85355	0.72865
ID74	0.7768	0.6091	9.99788	8.88559	Reactive	Reactive	1.6618	0.76195	0.71655
ID47	0.4276	0.11*	6.14485	1.26559	Reactive	Reactive	0.5437	0.66035	0.71315
ID77	0.8245	0.13*	9.8303	4.19412	Reactive	Reactive	0.9624	0.82405	0.69075
ID84	0.8285	0.23*	10.0503	9.08382	Reactive	Reactive	1.6452	0.91265	0.68085
ID55	0.7776	0.4921	9.27879	8.57706	Reactive	Reactive	0.5386	0.94715	0.67065
ID83	0.786	0.6266	9.12788	8.215	Reactive	Reactive	0.8116	0.86755	0.65685
ID46	0.6536	2.465	8.50091	5.51794	Reactive	Reactive	0.7319	0.95525	0.64155
ID45	0.6215	0.6191	6.7003	4.60029	Reactive	Reactive	0.6888	0.96515	0.63135
ID81	0.5037	0.3298	6.13152	3.11794	Reactive	Reactive	0.3849	0.61405	0.62645
ID43	0.7225	0.2179	9.85636	7.56382	Reactive	Reactive	2.2116	0.94835	0.58795
ID91	0.7546	0.18*	9.78212	8.76882	Reactive	Reactive	0.7921	0.87785	0.57545
ID52	0.7121	0.2795	9.99697	8.06206	Reactive	Reactive	0.889	0.93705	0.55205
ID58	0.6121	0.6838	8.01545	7.135	Reactive	Reactive	0.5076	0.84275	0.52015
ID82	0.19*	0.867	5.2503	0.7*	Reactive	Reactive	0.38*	0.31155	0.50645
ID31	0.3937	0.17*	7.11229	0.5*	Reactive	Reactive	0.78955	0.5621	0.4846
ID95	0.8881	0.7002	9.98455	8.39118	Reactive	Reactive	1.3965	1.13*	0.40965
ID514	0.19*	0.07*	2.9	3.7	Non-reactive	Reactive	0.44	0.56	0.37
ID93	0.4696	0.2136	10.0536	7.28412	Reactive	Reactive	1.4657	0.86185	0.36315

## Sheet: Spiking Experiment
EDI IgG (signal / cutoff ratio)
			Original Results	Plasma	Plasma + Trimer Spike	Plasma + BSA
Pre-epidemic	Indeterminate	LVD-N-033	0.29	1.5625	1.1875	1.46875
	Indeterminate	LVD-N-043	0.29	2.1875	2.15625	1.96875
	Indeterminate	LVD-N-053	0.29	1.5	1	1.21875
	Indeterminate	NVS-004	0.29	1	0.53125	0.8125
	Indeterminate	LVD-N-028	0.3	1.34375	0.90625	1.4375
	Indeterminate	LVD-N-045	0.3	1.03125	0.65625	0.96875
	Indeterminate	LVD-N-005	0.31	1.40625	0.875	1.625
	Indeterminate	S-105	0.35	1.21875	0.96875	1
	False Positvie	LVD-N-004	0.36	1.125	0.75	1.09375
	False Positvie	LVD-N-015	0.34	1.6875	1.125	1.8125
	False Positvie	LVD-N-013	0.36	1.65625	1.125	1.71875
	False Positvie	LVD-N-030	0.36	1.59375	0.53125	1.75
	False Positvie	LVD-N-039	0.37	1.65625	1.09375	1.53125
	False Positvie	LVD-N-024	0.38	2.125	1.5	2.125
	False Positvie	LVD-N-036	0.38	1.75	1.28125	1.6875
	False Positvie	LVD-N-037	0.39	1.625	1.125	1.5
	False Positvie	NVS-215	0.43	1.71875	0.78125	1.375
	False Positvie	LVD-N-046	0.44	1.65625	1.0625	1.3125
	False Positvie	LVD-N-023	0.47	2.1875	1.28125	2.1875
	False Positvie	LVD-N-031	0.47	1.59375	0.84375	1.46875
	False Positvie	LVD-N-034	0.48	1.9375	1.28125	1.9375
	False Positvie	LVD-N-044	0.49	2	1.375	2.125
COVID019 PCR Confirmed	Positive Control	ID-66	0.44	2.5	0.75	2.28125
	Positive Control	ID-73-2	0.41	2.65625	0.78125	2.46875
	Positive Control	ID-90-2	0.46	3	0.84375	2.8125
Euroimmun IgA (signal / calibrator ratio)
Pre-epidemic Samples			Original Results	Plasma	Plasma + Trimer Spike	Plasma + BSA
	False Positive	LVD-N-110	2.7	2.36639	2.16964	2.16751
	False Positive	LVD-N-111	2.9	2.37623	2.09891	2.19968
	False Positive	LVD-N-12	1.1	1.24754	1.19404	1.27497
	False Positive	LVD-N-17	1.4	1.69963	0.524213	1.46021
	False Positive	LVD-N-19	1.5	2.44633	1.55977	2.13715
	False Positive	LVD-N-39	3.2	3.62987	2.7765	3.48866
	False Positive	NVS-173	1.8	1.5916	1.46477	1.55783
	False Positive	NVS-35	1.3	1.02074	0.976336	0.996809
	False Positive	NVS-69	1.4	1.1013	1.0811	1.18612
	False Positive	S-050	3.3	2.68333	2.10875	2.67748
	False Positive	S-060	1.3	1.13401	0.97288	1.00612
	False Positive	S-073	3.5	3.42276	2.76974	2.24275
	False Positive	S-083	3.9	3.70114	3.16724	3.84233
	False Positive	S-108	3	2.17681	2.16591	1.9431
	False Positive	S-124	1.2	1.14757	1.13215	0.990694
	False Positive	S-159	3.8	1.64504	1.33422	1.50199
	False Positive	S-160	5.1	3.08668	2.56315	2.64823
COVID19 PCR Confirmed	Positive Control	ID-34-2	1.9	1.4	0.4	1.2
	Positive Control	ID-37	1.7	2.08466	0.43278	1.92922
	Positive Control	ID-49.2	2.3	1.8	0.4	1.7
Euroimmun IgA (signal / calibrator ratio)
Pre-epidemic Samples	Euroimmun IgA (signal / calibrator ratio)
			Original Results	Plasma	Plasma + Trimer Spike	Plasma + BSA
	False Positive	LVD-N-100	0.8	1.22316	1.01118	1.10125
	False Positive	LVD-N-21	0.8	0.963427	0.58957	0.904843
	False Positive	LVD-N-59	0.8	1.31155	0.964443	1.14494
	False Positive	LVD-N-83	0.8	0.97257	0.871656	0.801219
	False Positive	LVD-N94	0.8	1.33356	1.07078	1.27667
	False Positive	LVD-N-98	0.8	0.8	0.6	0.6
	False Positive	LVD-N-99	0.8	1.23434	1.18388	1.03014
	False Positive	NVS-4	0.8	0.791545	0.775592	0.7615
	False Positive	LVD-N-33	0.9	1.07721	1.01558	0.99763
	False Positive	LVD-N-42	0.9	1.18727	0.964443	1.14087
	False Positive	LVD-N-5	0.9	1.21233	1.04335	1.39519
	False Positive	NVS-51	0.9	0.834618	0.882744	0.815209
	False Positive	S-025	0.9	1.27413	1.14597	1.20739
	False Positive	LVD-N-26	1	1.38198	1.00779	0.832712
	False Positive	LVD-N-37	1	1.37521	1.22824	1.24416
	False Positive	NVS-171	1	0.999202	0.978197	1.03563
Euroimmun IgG (signal / calibrator ratio)
			Original Result	Plasma	Plasma + BSA	Plasma + Trimer Spike
Pre-epidemic Samle	False Positive	S083	2.5*	1.92	1.5	1.4
	False Positive	NVS 216	0.8*	0.8	0.6	0.4
	False Positive	LVD-N-143	1.0*	1	0.8	0.8
COVID19 PCR Confirmed	Positive Control	ID-49	1.9	1.7	1.1	0.27
	Positive Control	ID-50	3.1	2.5	1.7	0.44
	Positive Control	ID-65	1.6	1.5	1.1	0.44
Nucleocapsid IgG home-made ELISA
			Original Result	Plasma	Plasma + NP	Plasma + PBS
Pre- epidemic Samples	False Positive	LVD-N-30	0.31	0.26	0.07	0.53
	False Positive	LVD-N-119	0.28	0.43	0	0.44
	False Positive	NVS-171	0.25	0.02	0.03	0.02
	False Positive	NVS-215	0.44	0.8	0.18	0.76
	False Positive	S106	0.27	0.3	0.15	0.28
COVID19 PCR Confirmed	Positive Control	ID-78	0.5	0.78	0.65	0.7
	Positive Control	ID-82	0.51	0.98	0.07	0.9
	Positive Control	ID514	0.37	0.74	0.01	0.68
		Cutoff	0.19
Spike IgG home-made ELISA
			Original Result	Plasma	Plasma + Trimer Spike	Plasma + BSA
Pre-epidemic Samples	False Positive	LVD-N-19	0.31	0.16	0.04	0.13
	False Positive	LVD-N-125	0.66	0.45	0.13	0.39
COVID19 PCR Confirmed	Positive Control	ID-47	0.66	0.5	0.13	0.42
	Positive Control	ID-49-2	0.5	0.74	0.11	0.61
	Positive Control	ID-82	0.31	0.29	0.06	0.2
		Cutoff	0.28
	Chembio IgG and IgM
			Original Result		Sample + NP
Pre-epidemic Samples		ID	Chembio-IgM	Chembio-IgG	Chembio-IgM	Chembio-IgG	Chembio-IgG
	False Positive	LVD-N-75	Reactive	Non-Reactive	Reactive	Non-Reactive	Non-Reactive
	False Positive	LVD-N-88	Reactive	Non-Reactive	Reactive	Reactive	Non-Reactive
	False Positive	LVD-N-93	Reactive	Non-Reactive	Reactive	Non-Reactive	Non-Reactive
	False Positive	LVD-N-94	Reactive	Non-Reactive	Reactive	Non-Reactive	Non-Reactive
	False Positive	LVD-N-95	Reactive	Non-Reactive	Reactive	Non-Reactive	Non-Reactive
	False Positive	LVD-N-118	Reactive	Non-Reactive	Non-Reactinve	Non-Reactive	Non-Reactive	Typos!
	False Positive	LVD-N-122	Reactive	Non-Reactive	Non-Reactinve	Non-Reactive	Non-Reactive	Typos!
	False Positive	LVD-N-131	Reactive	Non-Reactive	Non-Reactinve	Non-Reactive	Non-Reactive	Typos!
	False Positive	LVD-N-155	Reactive	Non-Reactive	Reactive	Non-Reactive	Non-Reactive
	False Positive	LVD-N-162	Reactive	Non-Reactive	Non-Reactinve	Non-Reactive	Non-Reactive	Typos!
	False Positive	NVS 172	Reactive	Non-Reactive	Reactive	Non-Reactive	Non-Reactive
	False Positive	NVS 216	Reactive	Non-Reactive	Non-Reactive	Non-Reactive	Non-Reactive
	False Positive	NVS 72	Reactive	Non-Reactive	Non-Reactive	Non-Reactive	Non-Reactive
	False Positive	S014	Reactive	Non-Reactive	Reactive	Non-Reactive	Non-Reactive
	False Positive	S050	Reactive	Non-Reactive	Non-Reactive	Non-Reactive	Non-Reactive
	False Positive	S054	Reactive	Non-Reactive	Non-Reactive	Non-Reactive	Non-Reactive
	False Positive	S076	Reactive	Non-Reactive	Non-Reactive	Non-Reactive	Non-Reactive
	False Positive	S081	Reactive	Non-Reactive	reactive	Reactive	Non-Reactive
	False Positive	S124	Reactive	Non-Reactive	Non-Reactive	Non-Reactive	Non-Reactive
	False Positive	S135	Reactive	Non-Reactive	Reactive	Non-Reactive	Non-Reactive
	False Positive	S146	Reactive	Non-Reactive	Non-Reactive	Non-Reactive	Non-Reactive
	False Positive	S155	Reactive	Non-Reactive	Non-Reactive	Non-Reactive	Non-Reactive
	False Positive	CC2	Reactive	Non-Reactive	Non-Reactive	Non-Reactive	Non-Reactive	antigen abrogated	not reproducible	reproducible not abrogated
	False Positive	LVD-N-29	Non-Reactive	Reactive	Non-Reactive	Non-Reactive	Reactive	*
	False Positive	LVD-N-39	Non-Reactive	Reactive	Non-Reactive	Non-Reactive	Non-Reactive		*
	False Positive	LVD-N-43	Non-Reactive	Reactive	Non-Reactive	Reactive	Non-Reactive		*
	False Positive	LVD-N-109	Non-Reactive	Reactive	Non-Reactive	Reactive	Reactive			*
	False Positive	LVD-N-110	Non-Reactive	Reactive	Non-Reactive	Non-Reactive	Reactive	*
	False Positive	LVD-N-111	Non-Reactive	Reactive	Non-Reactive	Reactive	Reactive			*
	False Positive	LVD-N-112	Non-Reactive	Reactive	Non-Reactive	Reactive	Non-Reactive		*
	False Positive	LVD-N-113	Non-Reactive	Reactive	Reactive	Non-Reactive	Non-Reactive		*
	False Positive	LVD-N-114	Non-Reactive	Reactive	Non-Reactive	Non-Reactive	Reactive	*
	False Positive	LVD-N-115	Non-Reactive	Reactive	Non-Reactive	Non-Reactive	Non-Reactive
	False Positive	LVD-N-119	Non-Reactive	Reactive	Non-Reactive	Non-Reactive	Reactive	*
	False Positive	LVD-N-127	Non-Reactive	Reactive	Non-Reactive	Non-Reactive	Reactive	*
	False Positive	NVS 163	Non-Reactive	Reactive	Non-Reactive	Non-Reactive	Non-Reactive		*
	False Positive	NVS 215	Non-Reactive	Reactive	Non-Reactive	Reactive	Reactive			*
	False Positive	NVS 226	Non-Reactive	Reactive	Non-Reactive	Non-Reactive	Reactive	*
	False Positive	NVS 229	Non-Reactive	Reactive	Reactive	Non-Reactive	Non-Reactive		*
	False Positive	S025	Non-Reactive	Reactive	Reactive	Non-Reactive	Non-Reactive		*
	False Positive	S046	Reactive	Reactive	Non-Reactive	Non-Reactive	Non-Reactive		*
	False Positive	S086	Reactive	Reactive	Reactive	Non-Reactive	Reactive	*
	False Positive	LVD-N-30	Non-Reactive	Reactive	Non-Reactive	Non-Reactive	Reactive	*
COVID19 PCR Confirmed	Positive Control	ID31	Reactive	Reactive	Non-Reactive	Non-Reactive	Reactive
	Positive Control	ID514	Non-Reactive	Reactive	Non-Reactive	Non-Reactive	Reactive

## Sheet: Chembio-non reproducible result
Chembio data, including non-reproducible results
		Original Result		Sample + NP		Sample + BSA
	ID	Chembio-IgM	Chembio-IgG	Chembio-IgM	Chembio-IgG	Chembio-IgM	Chembio-IgG
1	LVD-N-75	Reactive	Non-Reactive	Reactive	Non-Reactive	Reactive	Non-Reactive
2	LVD-N-88	Reactive	Non-Reactive	Reactive	Reactive	Reactive	Non-Reactive
3	LVD-N-93	Reactive	Non-Reactive	Reactive	Non-Reactive	Reactive	Non-Reactive
4	LVD-N-94	Reactive	Non-Reactive	Reactive	Non-Reactive	Reactive	Non-Reactive
5	LVD-N-95	Reactive	Non-Reactive	Reactive	Non-Reactive	Non-Reactive	Non-Reactive
6	LVD-N-118	Reactive	Non-Reactive	Non-Reactinve	Non-Reactive	Non-Reactive	Non-Reactive
7	LVD-N-122	Reactive	Non-Reactive	Non-Reactinve	Non-Reactive	Reactive	Non-Reactive
8	LVD-N-131	Reactive	Non-Reactive	Non-Reactinve	Non-Reactive	Reactive	Non-Reactive
9	LVD-N-155	Reactive	Non-Reactive	Reactive	Non-Reactive	Reactive	Non-Reactive
10	LVD-N-162	Reactive	Non-Reactive	Non-Reactinve	Non-Reactive	Reactive	Non-Reactive
11	NVS 172	Reactive	Non-Reactive	Reactive	Non-Reactive	Reactive	Non-Reactive
12	NVS 216	Reactive	Non-Reactive	Non-Reactive	Non-Reactive	Reactive	Non-Reactive
13	NVS 72	Reactive	Non-Reactive	Non-Reactive	Non-Reactive	Non-Reactive	Non-Reactive
14	S014	Reactive	Non-Reactive	Reactive	Non-Reactive	Reactive	Non-Reactive
15	S050	Reactive	Non-Reactive	Non-Reactive	Non-Reactive	Reactive	Non-Reactive
16	S054	Reactive	Non-Reactive	Non-Reactive	Non-Reactive	Non-Reactive	Non-Reactive
17	S076	Reactive	Non-Reactive	Non-Reactive	Non-Reactive	Non-Reactive	Non-Reactive
18	S081	Reactive	Non-Reactive	reactive	Reactive	Reactive	Non-Reactive
19	S124	Reactive	Non-Reactive	Non-Reactive	Non-Reactive	Non-Reactive	Non-Reactive
20	S135	Reactive	Non-Reactive	Reactive	Non-Reactive	Reactive	Non-Reactive
21	S146	Reactive	Non-Reactive	Non-Reactive	Non-Reactive	Reactive	Non-Reactive
22	S155	Reactive	Non-Reactive	Non-Reactive	Non-Reactive	Non-Reactive	Non-Reactive
23	CC2	Reactive	Non-Reactive	Non-Reactive	Non-Reactive	Non-Reactive	Non-Reactive
24	LVD-N-29	Non-Reactive	Reactive	Non-Reactive	Non-Reactive	Non-Reactive	Reactive
25	LVD-N-39	Non-Reactive	Reactive	Non-Reactive	Non-Reactive	Non-Reactive	Non-Reactive
26	LVD-N-43	Non-Reactive	Reactive	Non-Reactive	Reactive	Non-Reactive	Non-Reactive
27	LVD-N-109	Non-Reactive	Reactive	Non-Reactive	Reactive	Reactive	Reactive
28	LVD-N-110	Non-Reactive	Reactive	Non-Reactive	Non-Reactive	Non-Reactive	Reactive
29	LVD-N-111	Non-Reactive	Reactive	Non-Reactive	Reactive	Non-Reactive	Reactive
30	LVD-N-112	Non-Reactive	Reactive	Non-Reactive	Reactive	Non-Reactive	Non-Reactive
31	LVD-N-113	Non-Reactive	Reactive	Reactive	Non-Reactive	Non-Reactive	Non-Reactive
32	LVD-N-114	Non-Reactive	Reactive	Non-Reactive	Non-Reactive	Non-Reactive	Reactive
33	LVD-N-115	Non-Reactive	Reactive	Non-Reactive	Non-Reactive	Non-Reactive	Non-Reactive
34	LVD-N-119	Non-Reactive	Reactive	Non-Reactive	Non-Reactive	Reactive	Reactive
35	LVD-N-127	Non-Reactive	Reactive	Non-Reactive	Non-Reactive	Non-Reactive	Reactive
36	NVS 163	Non-Reactive	Reactive	Non-Reactive	Non-Reactive	Non-Reactive	Non-Reactive
37	NVS 215	Non-Reactive	Reactive	Non-Reactive	Reactive	Reactive	Reactive
38	NVS 226	Non-Reactive	Reactive	Non-Reactive	Non-Reactive	Non-Reactive	Reactive
39	NVS 229	Non-Reactive	Reactive	Reactive	Non-Reactive	Non-Reactive	Non-Reactive
40	S025	Non-Reactive	Reactive	Reactive	Non-Reactive	Non-Reactive	Non-Reactive
41	S046 (07.11.20	Reactive	Reactive	Non-Reactive	Non-Reactive	Reactive	Non-Reactive
42	S046 (07.11.20)			Reactive	Non-Reactive	Reactive	Non-Reactive
43	S086	Reactive	Reactive	Reactive	Non-Reactive	Reactive	Reactive
44	LVD-N-30	Non-Reactive	Reactive	Non-Reactive	Non-Reactive	Non-Reactive	Reactive
